# Supplementary material for: Elevated Neutrophil-to-Lymphocyte Ratio Is Associated with Severe Asthma Exacerbation in Children
Source: J Clin Med. 2023 May 6;12(9):3312. doi: 10.3390/jcm12093312 (PMC10179107; doi:10.3390/jcm12093312)
Supplement: Supplementary file 1 [file jcm-12-03312-s001.zip]

Archive with 1 entries (1 files):
- jcm-2364286-supplementary.pdf
